# Supplementary material for: Effect of Evening Primrose Oil Supplementation on Selected Parameters of Skin Condition in a Group of Patients Treated with Isotretinoin—A Randomized Double-Blind Trial
Source: Nutrients. 2022 Jul 21;14(14):2980. doi: 10.3390/nu14142980 (PMC9317771; doi:10.3390/nu14142980)
Supplement: Supplementary file 1 [file nutrients-14-02980-s001.zip]

Archive with 1 entries (1 files):
- nutrients-1820535-supplementary.pdf
